# Supplementary material for: Genetic variation and recombination analysis of the GP5 gene of the porcine reproductive and respiratory syndrome virus in Thailand
Source: Front Vet Sci. 2024 Aug 8;11:1444040. doi: 10.3389/fvets.2024.1444040 (PMC11340500; doi:10.3389/fvets.2024.1444040)
Supplement: Supplementary file 1 [file Table_1.xlsx]

## Sheet: PRRSV-1
Table S1. Reference information for the GP5 sequence of 215 PRRSV-1 strains
Year	Area	Strain	Genbank
			Accession number
2001	Thailand	01CB1	AY297119.1
2001	Thailand	01RB1	AY297120.1
2002	Thailand	02BR1	AY297121.1
2002	Thailand	02CB12	AY297122.1
2002	Thailand	02SB2	AY297123.1
2002	Thailand	02SB3	FJ908074.1
2003	Thailand	03RB1	AY297124.1
2008	Thailand	EU/TH/LRI011/2008	KF698634.1
2008	Thailand	08NP103	FJ908075.1
2008	Thailand	08NP144	FJ908076.1
2010	Thailand	AN0708EU_2	JQ040771.1
2010	Thailand	AF0808EU_1	JQ040770.1
2010	Thailand	AN0708EU_1	JQ040769.1
2010	Thailand	AF708EU_1	JQ040768.1
2010	Thailand	AS1108EU_1	JQ040767.1
2010	Thailand	XAF10EU6.79-G06	JQ040766.1
2010	Thailand	AS12EU7.71-C06	JQ040765.1
2010	Thailand	AS10EU6.67-A01	JQ040764.1
2010	Thailand	AG12EU7.66-F06	JQ040763.1
2010	Thailand	AF12EU7.66-H05	JQ040762.1
2010	Thailand	AG05EU3.48-2	JQ040761.1
2010	Thailand	AG12EU7.66-G06	JQ040760.1
2010	Thailand	AN04EU2.57-3	JQ040758.1
2010	Thailand	AS12EU7.71-D06	JQ040757.1
2010	Thailand	AN08EU5.62-703	JQ040756.1
2010	Thailand	AN06EU4.20-3	JQ040755.1
2010	Thailand	AS10EU6.67-D01	JQ040754.1
2010	Thailand	AN07EU4.52-2	JQ040753.1
2010	Thailand	AN04EU2.57-5	JQ040752.1
2010	Thailand	AS08EU5.53-698	JQ040751.1
2010	Thailand	AN06EU4.20-4	JQ040750.1
2010	Thailand	AG07EU4.42-2	JQ040749.1
2010	Thailand	AN08EU5.62-700	JQ040732.1
2010	Thailand	AS04EU2.43-3	JQ040720.1
2010	Thailand	2PRRN1H10EU	JN002363.1
2010	Thailand	1PRRN1H10EU	JN002362.1
2010	Thailand	1AF10EU	JN002361.1
2010	Thailand	2AF10EU	JN002360.1
2010	Thailand	1AG10EU	JN002359.1
2010	Thailand	2PSN1H10EU	JN002358.1
2010	Thailand	3PCN1H10	JN002357.1
2010	Thailand	1PCN1H10EU	JN002356.1
2010	Thailand	3AG10EU	JN002355.1
2010	Thailand	2AG10EU	JN002354.1
2010	Thailand	4PCN1H10EU	JN002353.1
2010	Thailand	1PSN1H10EU	JN002352.1
2010	Thailand	2PCN1H10EU	JN002351.1
2010	Thailand	2KPSN1H10EU	JN002350.1
2010	Thailand	1KPSN1H10EU	JN002349.1
2010	Thailand	2VC10EU	JN002348.1
2010	Thailand	4VC10EU	JN002347.1
2010	Thailand	5AS10EU	JN002345.1
2010	Thailand	3AS10EU	JN002343.1
2010	Thailand	2VV10EU	JN002342.1
2010	Thailand	2AN10EU	JN002341.1
2010	Thailand	1AN10EU	JN002340.1
2010	Thailand	2KPSN2S10EU	JN002339.1
2010	Thailand	3PCN2S10EU	JN002338.1
2010	Thailand	1PCN2S10EU	JN002337.1
2010	Thailand	2AS10EU	JN002335.1
2010	Thailand	1KPSN2S10EU	JN002334.1
2010	Thailand	1VV0410EU	JN002333.1
2010	Thailand	2PSN2S10EU	JN002332.1
2010	Thailand	1PRRN2S10EU	JN002330.1
2010	Thailand	2PCN2S10EU	JN002329.1
2010	Thailand	1AS10EU	JN002327.1
2010	Thailand	UD1210EU23/3	JX183122.1
2010	Thailand	UD1210EU25/1	JX183117.1
2010	Thailand	UD1210EU25/2	JX183116.1
2010	Thailand	UD1210EU23/1	JX183115.1
2010	Thailand	UD1210EU24/2	JX183114.1
2010	Thailand	SCP1210EU7/79-A07	JX183113.1
2010	Thailand	UD1210EU24/1	JX183112.1
2010	Thailand	UD121023/2	JX183111.1
2010	Thailand	UD1210EU24/3	JX183110.1
2010	Thailand	EU/TH/SKA060/2010	KF698640.1
2010	Thailand	EU/TH/LRI007/2010	KF698633.1
2010	Thailand	3VC10EU	JN002346.1
2010	Thailand	4AS10EU	JN002344.1
2010	Thailand	4PCN2S10EU	JN002336.1
2010	Thailand	1PSN2S10EU	JN002331.1
2010	Thailand	2PRRN2S10EU	JN002328.1
2010	Thailand	AN06EU4.20-1	JQ040736.1
2010	Thailand	AN07EU4.52-1	JQ040748.1
2010	Thailand	AN08EU5.62-699	JQ040747.1
2010	Thailand	AS08EU5.53-696	JQ040746.1
2010	Thailand	AG06EU4.6-1	JQ040745.1
2010	Thailand	AF10EU6.77-H02	JQ040744.1
2010	Thailand	AS04EU2.43-1	JQ040743.1
2010	Thailand	AN08EU5.62-702	JQ040742.1
2010	Thailand	AF05EU3.63-1	JQ040741.1
2010	Thailand	AF10EU6.77-G02	JQ040740.1
2010	Thailand	AF08EU5.69-708	JQ040739.1
2010	Thailand	AG07EU4.42-5	JQ040738.1
2010	Thailand	AF04EU2.58-2	JQ040737.1
2010	Thailand	AN07EU4.52-5	JQ040735.1
2010	Thailand	AN04EU2.57-1	JQ040734.1
2010	Thailand	AF04EU2.58-3	JQ040733.1
2010	Thailand	AG08EU5.56-687	JQ040731.1
2010	Thailand	AF06EU4.16-1	JQ040730.1
2010	Thailand	AS06EU3.77-2	JQ040729.1
2010	Thailand	AG06EU4.6-2	JQ040728.1
2010	Thailand	AG04EU2.51-3	JQ040727.1
2010	Thailand	XAF10EU6.79-F06	JQ040726.1
2010	Thailand	AS05EU3.39-2	JQ040725.1
2010	Thailand	AG04EU2.51-2	JQ040724.1
2010	Thailand	AS06EU3.77-5	JQ040723.1
2010	Thailand	AF08EU5.69-706	JQ040722.1
2010	Thailand	AS06EU3.77-3	JQ040721.1
2011	Thailand	STE3_0711_EU13/54-C12	JN848634.1
2011	Thailand	ST5E2_0711_EU13/53-H11	JN848631.1
2011	Thailand	STS0611_EU12/25-B12	JN848630.1
2011	Thailand	PCW_0611_EU12/27-D12	JN848626.1
2011	Thailand	PIN_S0311_EU10/13-G05	JN848624.1
2011	Thailand	JR_S0311_EU9/13-D05	JN848622.1
2011	Thailand	AKE_S0311_EU10/6-B06	JN848620.1
2011	Thailand	SV_S0211_EU8/83-H03	JN848618.1
2011	Thailand	SAA_S0211_EU8/82-E03	JN848613.1
2011	Thailand	PK_S0211_EU8/80-G02	JN848611.1
2011	Thailand	PIN_S0211_EU8/78-H09	JN848608.1
2011	Thailand	NV_S0211_EU8/81-B03	JN848607.1
2011	Thailand	MMR_G0211_EU8/59-H06	JN848604.1
2011	Thailand	SCP0311EU3/2	JX183128.1
2011	Thailand	FDT0111EU2/1	JX183127.1
2011	Thailand	FDT0111EU1/1	JX183126.1
2011	Thailand	SCP0311EU3/1	JX183125.1
2011	Thailand	FDT0111EU1/2	JX183124.1
2011	Thailand	SCP0311EU1/1	JX183123.1
2011	Thailand	FDT0111EU2/2	JX183121.1
2011	Thailand	FDT0111EU2/3	JX183120.1
2011	Thailand	SCP0311EU1/2	JX183119.1
2011	Thailand	SCP0311EU1/3	JX183118.1
2011	Thailand	EU/TH/PRI131/2011	KF698638.1
2011	Thailand	EU/TH/PLK048/2011	KF698637.1
2011	Thailand	EU/TH/NRT075/2011	KF698636.1
2011	Thailand	EU/TH/NKI166/2011	KF698635.1
2011	Thailand	EU/TH/LPN192/2011	KF698632.1
2011	Thailand	JR_S0311_EU9/13-C05	JN848621.1
2011	Thailand	NV_S0211_EU8/81-A03	JN848606.1
2011	Thailand	SV_S0211_8/76-C09	JN848614.1
2011	Thailand	SV_S0211_EU8/76-D09	JN848615.1
2011	Thailand	MMR_F0211_EU8/59-A07	JN848601.1
2011	Thailand	PIN_S0311_EU10/13-H05	JN848623.1
2011	Thailand	SV_S0211_EU8/83-F03	JN848616.1
2011	Thailand	SV_S0211_EU8/83-G03	JN848617.1
2011	Thailand	MMR_F0211_EU8/59-B07	JN848602.1
2011	Thailand	MMR_F0211_EU8/59-D10	JN848603.1
2011	Thailand	NV_S0211_EU8/81-H02	JN848605.1
2011	Thailand	PK_S0211_EU8/80-E02	JN848609.1
2011	Thailand	PK_S0211_EU8/80-F02	JN848610.1
2011	Thailand	SAA_S0211_EU8/82-C03	JN848612.1
2011	Thailand	AKE_S0311_EU10/6-A06	JN848619.1
2011	Thailand	PCW_0611_EU12/27-C12	JN848625.1
2011	Thailand	STS0611_EU12/25-A09	JN848627.1
2011	Thailand	STS0611_EU12/25-G11	JN848628.1
2011	Thailand	STS0611_EU12/25-A12	JN848629.1
2011	Thailand	STE3_0711_EU13/54-A12	JN848632.1
2011	Thailand	STE3_0711_EU13/54-B12	JN848633.1
2012	Thailand	AS1109_13EU	KC174333.1
2012	Thailand	AN1109_912EU	KC174332.1
2012	Thailand	Prevac_EU2	KC174331.1
2012	Thailand	Prevac_EU1	KC174330.1
2012	Thailand	EU/TH/RBR135/2012	KF698639.1
2013	Thailand	EU/TH/CBI025/2013	KF698631.1
2014	Thailand	AS1210_EU_7.71-D06	KJ954172.1
2014	Thailand	AG1210_EU_7.66-G06	KJ954171.1
2014	Thailand	AS1210_EU_7.71-C06	KJ954170.1
2014	Thailand	AG1210_EU_7.66-F06	KJ954169.1
2014	Thailand	AF1210_EU_7.66-H05	KJ954168.1
2014	Thailand	AN1111_EU_15/3-B09	KJ954167.1
2014	Thailand	AS1111_EU_15/1-F08	KJ954166.1
2014	Thailand	AS1111_EU_15/1-D08	KJ954165.1
2014	Thailand	AN1111_EU_15/3-H08	KJ954164.1
2014	Thailand	AS0911_EU_14/36-F06	KJ954163.1
2014	Thailand	AN0911_EU_14/38-C07	KJ954162.1
2014	Thailand	AS0911_EU_14/36-D06	KJ954161.1
2014	Thailand	AN0911_EU_14/38-A07	KJ954160.1
2014	Thailand	AF0611_EU_12/22-E11	KJ954159.1
2014	Thailand	AG0611_EU_12/16-B10	KJ954158.1
2014	Thailand	AN0611_EU_12/19-H10	KJ954157.1
2014	Thailand	AG0611_EU_12/16-A10	KJ954156.1
2014	Thailand	AF0611_EU_12/22-D11	KJ954155.1
2014	Thailand	AN0611_EU_12/19-A11	KJ954154.1
2014	Thailand	AS0611_EU_12/13-F09	KJ954153.1
2014	Thailand	AF0611_EU_12/22-B11	KJ954152.1
2014	Thailand	AS0611_EU_12/13-C09	KJ954151.1
2014	Thailand	AN0611_EU_12/19-E10	KJ954150.1
2014	Thailand	AF0311_EU_5/71-D04	KJ954149.1
2014	Thailand	AS0311_EU_3/07-05	KJ954148.1
2014	Thailand	AN0311_EU_2/708	KJ954147.1
2014	Thailand	AF0311_EU_9/77-H05	KJ954146.1
2019	Thailand	19CMU-09	OL348219.1
2019	Thailand	19CMU-08	OL348218.1
2019	Thailand	19CMU-07	OL348217.1
1991	Netherlands	Lelystad virus	M96262.2
1999	Netherlands	MLV-DV	KJ127878
1992	Belgium	BE_92V058	MW448197
1996	Belgium	96V198	MK876228
2003	USA	EuroPRRSV	AY366525
2007	Belarus	Lena	JF802085
2009	Spain	Amervac PRRS	GU067771
2013	Russia	WestSib13	KX668221
2014	Germany	DE14-3073_P85	MK024324
2016	Hungary	HU19401/2016	MH463457
2019	South Korea	JBNU-19-E01	MW847781
2022	Austria	AUT22-97	OP627116
2003	China	HK3	KF287129
2006	China	BJEU06-1	GU047344
2011	China	NVDC-FJ	KC492506
2014	China	HLJB1	KT224385
2018	China	KZ2018	MN550991
2020	China	TZJ637	OP566683
2016	Viet Nam	EuroViet-01	MG251834
2021	Viet Nam	PRRS-EU-VN01	OR135689
2022	Viet Nam	PRRS-EU-VN11	OR135699
2022	Viet Nam	VNUA/PRRSV/HY4/22	OR800828
2023	Viet Nam	PRRS-EU-VN18	OR135706
2023	Viet Nam	VNUA/PRRSV/HY1/21	OM860456

## Sheet: PRRSV-2
Table S1. Reference information for the GP5 sequence of 512 PRRSV-2 strains
Year	Area	Strain	Genbank
			Accession number
2003	Thailand	02SP3	AY297118.1
2003	Thailand	02SP2	AY297117.1
2003	Thailand	02PB1	AY297116.1
2003	Thailand	02KK1	AY297115.1
2003	Thailand	02CB13	AY297114.1
2003	Thailand	01UD6	AY297113.1
2003	Thailand	01NP1	AY297112.1
2003	Thailand	00CS1	AY297111.1
2005	Thailand	01NP1.2	DQ056373.1
2008	Thailand	AN133_10_0908EU	KX361418.1
2008	Thailand	AN133_08_0808EU	KX361417.1
2008	Thailand	AN131_08_0708_EU	KX361416.1
2008	Thailand	AN113_08_0808EU	KX361415.1
2008	Thailand	AN112_08_0708_EU	KX361414.1
2008	Thailand	AN111_08_0708_EU	KX361413.1
2008	Thailand	AF143_10_0908EU	KX361412.1
2008	Thailand	AF143_08_0808EU	KX361411.1
2008	Thailand	AF141_08_0708_EU	KX361410.1
2008	Thailand	MP63732X1_02_0108EU	KX361409.1
2008	Thailand	MG53_02_0108EU	KX361408.1
2008	Thailand	MG46_06_0408EU	KX361407.1
2008	Thailand	MG44_06_0408EU	KX361406.1
2008	Thailand	MG43_04_0308EU	KX361405.1
2008	Thailand	MG41_06_0408EU	KX361404.1
2008	Thailand	MG35_04_0308EU	KX361403.1
2008	Thailand	MG33_04_0308EU	KX361402.1
2008	Thailand	MP22_02_0108EU	KX361399.1
2008	Thailand	MG22_02_0108EU	KX361398.1
2008	Thailand	AN923_12_1108_EU	KX361390.1
2008	Thailand	AN913_12_1108_EU	KX361388.1
2008	Thailand	AN71_08_0708EU	KX361386.1
2008	Thailand	AN623_12_1108_EU	KX361385.1
2008	Thailand	AN621_12_1108_EU	KX361384.1
2008	Thailand	AG12_12_1108_EU	KX361368.1
2008	Thailand	ABP11_12_1108_EU	KX361354.1
2008	Thailand	ABG13_12_1108_EU	KX361353.1
2008	Thailand	AB22_12_1108_EU	KX361352.1
2008	Thailand	AB22_08_0708_EU	KX361351.1
2008	Thailand	AB21_08_0708_EU	KX361350.1
2008	Thailand	AB103_08_0708_EU	KX361349.1
2008	Thailand	NA/TH/UBN022/2008	KF698702.1
2008	Thailand	NA/TH/NYK004/2008	KF698693.1
2008	Thailand	NA/TH/NYK001/2008	KF698692.1
2008	Thailand	NA/TH/SKW014/2008	KF698679.1
2008	Thailand	NA/TH/CBI015/2008	KF698676.1
2008	Thailand	NA/TH/CBI002/2008	KF698675.1
2008	Thailand	NA/TH/NMA031/2008	KF698665.1
2008	Thailand	AB13_08_0708_EU	KX361348.1
2008	Thailand	AN912_12_1108_EU	KX361387.1
2008	Thailand	AN9231_12_1108_EU	KX361389.1
2008	Thailand	AN613_12_1108_EU	KX361383.1
2008	Thailand	MG32_04_0308EU	KX361401.1
2008	Thailand	MG31_04_0308EU	KX361400.1
2008	Thailand	AN53_08_0708_EU	KX361382.1
2008	Thailand	AN52_08_0708_EU	KX361381.1
2008	Thailand	AN41_08_0708_EU	KX361380.1
2008	Thailand	AN132_08_0708_EU	KX361379.1
2008	Thailand	AB12_08_0708_EU	KX361347.1
2008	Thailand	NA/CAM/C008/2008	KF698641.1
2009	Thailand	08RB160	FJ908082.1
2009	Thailand	08RB154	FJ908081.1
2009	Thailand	08RB51	FJ908080.1
2009	Thailand	08NP148	FJ908079.1
2009	Thailand	08NP147	FJ908078.1
2009	Thailand	07NP4	FJ908077.1
2009	Thailand	AS696_16_0309EU	KX361423.1
2009	Thailand	AN_14_0209EU_2	KX361422.1
2009	Thailand	AG07_18_EU_4.421	KX361421.1
2009	Thailand	AG05_14_EU_3.482	KX361420.1
2009	Thailand	AF06_16_EU_4.162	KX361419.1
2009	Thailand	AS1009_18_EU_1	KX361397.1
2009	Thailand	AS06_16_EU_3.775	KX361396.1
2009	Thailand	AS06_16_EU_3.772	KX361395.1
2009	Thailand	AS05_14_EU_3.481	KX361394.1
2009	Thailand	AS05_14_EU_3.395	KX361393.1
2009	Thailand	AS05_14_EU_3.391	KX361391.1
2009	Thailand	AN05_14_EU_3.584	KX361371.1
2009	Thailand	AG07_18_EU_4.425	KX361367.1
2009	Thailand	AG06_16_EU_4.62	KX361363.1
2009	Thailand	AF06_16_EU_4.1612	KX361361.1
2009	Thailand	AF06_16_EU_4.1610	KX361360.1
2009	Thailand	AF06_16_EU_4.164	KX361357.1
2009	Thailand	AF05_14_EU 3.631	KX361355.1
2009	Thailand	AN_14_0109US	KX361346.1
2009	Thailand	NA/TH/NMA013/2009	KF698681.1
2009	Thailand	AS05_14_EU_3.392	KX361392.1
2009	Thailand	AN05_14_EU_3.581	KX361369.1
2009	Thailand	AN05_14_EU_3.583	KX361370.1
2009	Thailand	AN07_18_EU_4.525	KX361378.1
2009	Thailand	AN07_18_EU_4.522	KX361377.1
2009	Thailand	AN07_18_EU_4.521	KX361376.1
2009	Thailand	AN06_16_EU_4.204	KX361375.1
2009	Thailand	AN06_16_EU_4.203	KX361374.1
2009	Thailand	AN06_16_EU_4.202	KX361373.1
2009	Thailand	AN06_16_EU_4.201	KX361372.1
2009	Thailand	AG07_18_EU_4.424	KX361366.1
2009	Thailand	AG07_18_EU_4.423	KX361365.1
2009	Thailand	AG07_18_EU_4.422	KX361364.1
2009	Thailand	AG06_16_EU_4.61	KX361362.1
2009	Thailand	AF06_16_EU_4.169	KX361359.1
2009	Thailand	AF06_16_EU_4.166	KX361358.1
2009	Thailand	AF06_16_EU_4.163	KX361356.1
2010	Thailand	HP/TH/UDN066/2010	MN507834.1
2010	Thailand	HP/TH/CMI025/2010	MN507833.1
2010	Thailand	HP/TH/NKI030/2010	MN507832.1
2010	Thailand	HP/TH/PLK040/2010	MN507831.1
2010	Thailand	NA/TH/LRI126/2010	MN507827.1
2010	Thailand	AS05US3.38-2	JQ040797.1
2010	Thailand	AF08US5.69-764	JQ040796.1
2010	Thailand	AG07US4.55-777	JQ040795.1
2010	Thailand	AF05US3.63-4	JQ040794.1
2010	Thailand	AF05US3.63-2	JQ040793.1
2010	Thailand	AS03US1.41-7	JQ040792.1
2010	Thailand	AS03US1.41-3	JQ040791.1
2010	Thailand	AS03US1.41-2	JQ040790.1
2010	Thailand	AS05US3.38-1	JQ040787.1
2010	Thailand	AG07US4.46-775	JQ040786.1
2010	Thailand	AG03US2.80-2	JQ040785.1
2010	Thailand	AG04US2.51-1	JQ040784.1
2010	Thailand	AN03US3.1-2	JQ040783.1
2010	Thailand	AN03US3.1-1	JQ040782.1
2010	Thailand	AN06US4.20-2	JQ040781.1
2010	Thailand	AN06US4.20-1	JQ040780.1
2010	Thailand	AS03US1.8-1	JQ040779.1
2010	Thailand	AG06US4.7-2	JQ040778.1
2010	Thailand	AG04US2.51-2	JQ040777.1
2010	Thailand	AN12US7.55-E02	JQ040776.1
2010	Thailand	AS12US7.71-D03	JQ040775.1
2010	Thailand	AF12US7.66-H02	JQ040774.1
2010	Thailand	AG12US7.75-D04	JQ040773.1
2010	Thailand	AF1108US	JQ040772.1
2010	Thailand	HP/Thailand/19500LL/2010	KF735060.1
2010	Thailand	3AF10US	JN002326.1
2010	Thailand	PS10US	JN002325.1
2010	Thailand	5AN10US	JN002324.1
2010	Thailand	4AF10US	JN002323.1
2010	Thailand	2PTK10US	JN002322.1
2010	Thailand	TRP10	JN002321.1
2010	Thailand	7AS10US	JN002320.1
2010	Thailand	KTF10us	JN002319.1
2010	Thailand	6AS10US	JN002318.1
2010	Thailand	5AS10US	JN002317.1
2010	Thailand	SW10US	JN002316.1
2010	Thailand	4AS10US	JN002315.1
2010	Thailand	VCI10US	JN002314.1
2010	Thailand	3AND10US	JN002313.1
2010	Thailand	4AG10US	JN002312.1
2010	Thailand	2PCN2S10US	JN002311.1
2010	Thailand	1PCN2S10US	JN002310.1
2010	Thailand	KPS10US	JN002309.1
2010	Thailand	2LUN10US	JN002308.1
2010	Thailand	4AN10US	JN002307.1
2010	Thailand	2JYN10US	JN002306.1
2010	Thailand	3AS10US	JN002305.1
2010	Thailand	SR10US	JN002304.1
2010	Thailand	1LUN10US	JN002303.1
2010	Thailand	1AF10US	JN002302.1
2010	Thailand	AUI10US	JN002301.1
2010	Thailand	3AG10US	JN002300.1
2010	Thailand	1KMN10US	JN002299.1
2010	Thailand	2AND10US	JN002298.1
2010	Thailand	HUA10US	JN002296.1
2010	Thailand	2KMN10US	JN002295.1
2010	Thailand	RR10US	JN002294.1
2010	Thailand	3AN10US	JN002293.1
2010	Thailand	AA10US	JN002292.1
2010	Thailand	1JYN10US	JN002291.1
2010	Thailand	2AF10US	JN002290.1
2010	Thailand	KJS10US	JN002289.1
2010	Thailand	2AN10US	JN002288.1
2010	Thailand	PCN2S10US	JN002287.1
2010	Thailand	3JYN10US	JN002286.1
2010	Thailand	1AN10US	JN002284.1
2010	Thailand	2AS10US	JN002285.1
2010	Thailand	HP/TH/UDN026/2010	KF844290.1
2010	Thailand	HP/TH/PLK099/2010	KF844281.1
2010	Thailand	HP/TH/CMI106/2010	KF844258.1
2010	Thailand	SCP1210-US-7-79-2	JN255838.1
2010	Thailand	SCP1210-US-7-79-1	JN255837.1
2010	Thailand	FDT10US-2-3	JN255836.1
2010	Thailand	FDT10US-2-2	JN255835.1
2010	Thailand	FDT10US-2-1	JN255834.1
2010	Thailand	UD1210US-25-1	JN255833.1
2010	Thailand	UD1210US/62-B04	JN255832.1
2010	Thailand	UD1210US/62-A04	JN255831.1
2010	Thailand	UD1210US/62-H03	JN255830.1
2010	Thailand	UD1210US/61-G03	JN255829.1
2010	Thailand	UD1210US/61-F03	JN255828.1
2010	Thailand	UD1210US/61-E03	JN255827.1
2010	Thailand	UDT0810US_5/28-167	JN255826.1
2010	Thailand	UDT0810US_5/28-166	JN255825.1
2010	Thailand	UDT0810US_5/28-165	JN255824.1
2010	Thailand	UDT0810US_5/28-164	JN255823.1
2010	Thailand	UDT0810US_5/28-163	JN255822.1
2010	Thailand	UDT0810US_5/28-162	JN255821.1
2010	Thailand	UDT0810US_5/28-161	JN255820.1
2010	Thailand	UDT0810US_5/28-160	JN255819.1
2010	Thailand	NA/TH/SKW147/2010	KF698698.1
2010	Thailand	NA/TH/SKW144/2010	KF698697.1
2010	Thailand	NA/TH/SKW011/2010	KF698696.1
2010	Thailand	NA/TH/RNG019/2010	KF698694.1
2010	Thailand	NA/TH/CCO018/2010	KF698686.1
2010	Thailand	NA/TH/NMA005/2010	KF698680.1
2010	Thailand	NA/TH/CMI013/2010	KF698677.1
2010	Thailand	NA/TH/PLK098/2010	KF698669.1
2010	Thailand	NA/TH/NKI030/2010	KF698663.1
2010	Thailand	1AND10US	JN002297.1
2010	Thailand	NA/CAM/C044/2010	KF698642.1
2011	Thailand	NA/TH/UDN120/2011	MN507830.1
2011	Thailand	NA/TH/CMI014/2011	MN507824.1
2011	Thailand	WTC_S0711_US13/33-C08	JN848715.1
2011	Thailand	WTC_S0711_US13/33-B10	JN848714.1
2011	Thailand	WTC_H0711_US13/34-E08	JN848713.1
2011	Thailand	WC_0711_US13/46-D09	JN848711.1
2011	Thailand	WTC_H0711_US13/34-D08	JN848712.1
2011	Thailand	WC_0711_US13/46-C09	JN848710.1
2011	Thailand	SYA_S0711_US13/29-C07	JN848709.1
2011	Thailand	SYA_H0711_US13/30-E07	JN848708.1
2011	Thailand	SYA_H0711_US13/30-H09	JN848707.1
2011	Thailand	STP6_0711_US13/40-B08	JN848706.1
2011	Thailand	STP6_0711_US13/40-A08	JN848705.1
2011	Thailand	STP5_0711_US13/39-H07	JN848704.1
2011	Thailand	STP5_0711_US13/39-G07	JN848703.1
2011	Thailand	STP4_0711_US13/38-F07	JN848702.1
2011	Thailand	STP3_0711_US13/37-H12	JN848700.1
2011	Thailand	STP2_0711_US13/36-E12	JN848697.1
2011	Thailand	STP1_0711_US13/35-D12	JN848696.1
2011	Thailand	STE_0711_US13/41-D08	JN848694.1
2011	Thailand	STH_S0711_US13/31-A10	JN848692.1
2011	Thailand	NTP_0711_US13/45-B09	JN848688.1
2011	Thailand	KTY_S0711_US13/27-E09	JN848686.1
2011	Thailand	KL_H0711_US13/44-H08	JN848681.1
2011	Thailand	CNY_H0711_US13/43-F08	JN848679.1
2011	Thailand	STS0611_US12/25-H06	JN848677.1
2011	Thailand	PR_S0611_US12/26-F07	JN848673.1
2011	Thailand	AND_0611_US12/38-B05	JN848671.1
2011	Thailand	SR_S0511_US11/24-D06	JN848669.1
2011	Thailand	KLY_H0511_US11/23-G06	JN848667.1
2011	Thailand	HUA_0511_US11/22-B06	JN848665.1
2011	Thailand	PSR_S0411_US10/57-H10	JN848664.1
2011	Thailand	LA_S0411_US10/55-C10	JN848662.1
2011	Thailand	HUA_S0411_US10/59-F10	JN848661.1
2011	Thailand	ATV_S0411_US10/53-B10	JN848659.1
2011	Thailand	PTF_0311_US10/52-D08	JN848658.1
2011	Thailand	DRR_0311_US10/50-H07	JN848656.1
2011	Thailand	AN_S0311_US10/51-B08	JN848655.1
2011	Thailand	AND_0311_US9/6-B10	JN848653.1
2011	Thailand	SV_S0211_US11/6-E12	JN848651.1
2011	Thailand	PIN_0311_US10/14-H09	JN848649.1
2011	Thailand	MMR_F0211US11/14-F12	JN848645.1
2011	Thailand	SAA_S0111_US8/19-H02	JN848644.1
2011	Thailand	KPS1_0111-9_US8/9-6_D08	JN848642.1
2011	Thailand	08NP144	FJ908076.1
2011	Thailand	HP/TH/TRT195/2011	KF844289.1
2011	Thailand	HP/TH/SPB035/2011	KF844287.1
2011	Thailand	HP/TH/RYG095/2011	KF844286.1
2011	Thailand	HP/TH/PRE172/2011	KF844285.1
2011	Thailand	HP/TH/PLK152/2011	KF844284.1
2011	Thailand	HP/TH/PLK146/2011	KF844283.1
2011	Thailand	HP/TH/PLK137/2011	KF844282.1
2011	Thailand	HP/TH/PLK019/2011	KF844280.1
2011	Thailand	HP/TH/PLK007/2011	KF844279.1
2011	Thailand	HP/TH/PCT129/2011	KF844278.1
2011	Thailand	HP/TH/PBI204/2011	KF844277.1
2011	Thailand	HP/TH/PBI130/2011	KF844276.1
2011	Thailand	HP/TH/NMA147/2011	KF844274.1
2011	Thailand	HP/TH/NKI123/2011	KF844273.1
2011	Thailand	HP/TH/MKM114/2011	KF844272.1
2011	Thailand	HP/TH/LEI235/2011	KF844269.1
2011	Thailand	HP/TH/KKN162/2011	KF844266.1
2011	Thailand	HP/TH/KKN081/2011	KF844265.1
2011	Thailand	HP/TH/KKN004/2011	KF844264.1
2011	Thailand	HP/TH/CMI224/2011	KF844259.1
2011	Thailand	HP/TH/BRM230/2011	KF844254.1
2011	Thailand	HP/TH/BRM227/2011	KF844253.1
2011	Thailand	NA/TH/NMA122/2011	KF698691.1
2011	Thailand	NA/TH/LRI126/2011	KF698690.1
2011	Thailand	NA/TH/CMI109/2011	KF698687.1
2011	Thailand	NA/TH/RBR128/2011	KF698683.1
2011	Thailand	NA/TH/NMA111/2011	KF698682.1
2011	Thailand	NA/TH/PNA113/2011	KF698678.1
2011	Thailand	NA/TH/STI165/2011	KF698673.1
2011	Thailand	NA/TH/RET214/2011	KF698672.1
2011	Thailand	NA/TH/PRE171/2011	KF698671.1
2011	Thailand	NA/TH/PLK155/2011	KF698670.1
2011	Thailand	NA/TH/NPT179/2011	KF698667.1
2011	Thailand	NA/TH/MKM104/2011	KF698662.1
2011	Thailand	NA/TH/KKN156/2011	KF698661.1
2011	Thailand	NA/TH/KKN080/2011	KF698660.1
2011	Thailand	NA/TH/KKN036/2011	KF698659.1
2011	Thailand	NA/TH/CMI222/2011	KF698655.1
2011	Thailand	STP4_0711_US13/38-E07	JN848701.1
2011	Thailand	PSR_S0411_US10/57-G10	JN848663.1
2011	Thailand	SV_S0211_US11/6-D12	JN848650.1
2011	Thailand	PIN_S0211_US8/79-H04	JN848647.1
2011	Thailand	STP1_0711_US13/35-C12	JN848695.1
2011	Thailand	STH_S0711_US13/31-F07	JN848691.1
2011	Thailand	STH_H0711_US13/32-H07	JN848689.1
2011	Thailand	STS0611_US12/25-F06	JN848675.1
2011	Thailand	SR_S0511_US11/24-C06	JN848668.1
2011	Thailand	PTF_0311_US10/52-C08	JN848657.1
2011	Thailand	SAA_S0111_US8/19-G02	JN848643.1
2011	Thailand	KPS1_0111-9_US8/9-2_H07	JN848639.1
2011	Thailand	AND_0311_US9/6-A10	JN848652.1
2011	Thailand	KPS1_0111-1_US8/1-3_H05	JN848635.1
2011	Thailand	STP3_0711_US13/37-G12	JN848699.1
2011	Thailand	STP2_0711_US13/36-F12	JN848698.1
2011	Thailand	STE_0711_US13/41-C08	JN848693.1
2011	Thailand	STH_H0711_US13/32-A08	JN848690.1
2011	Thailand	NTP_0711_US13/45-A09	JN848687.1
2011	Thailand	KTY_S0711_US13/18-C06	JN848685.1
2011	Thailand	KTY_S0711_US13/18-B04	JN848684.1
2011	Thailand	KTY_H0711_US13/28-A07	JN848683.1
2011	Thailand	KTY_H0711_US13/17-A06	JN848682.1
2011	Thailand	KL_H0711_US13/44-G08	JN848680.1
2011	Thailand	CNY_H0711_US13/43-E08	JN848678.1
2011	Thailand	STS0611_US12/25-G06	JN848676.1
2011	Thailand	STS0611_US12/25-E06	JN848674.1
2011	Thailand	PR_S0611_US12/26-E07	JN848672.1
2011	Thailand	AND_0611_US12/38-A05	JN848670.1
2011	Thailand	KLY_H0511_US11/23-F06	JN848666.1
2011	Thailand	HUA_S0411_US10/59-E10	JN848660.1
2011	Thailand	AN_S0311_US10/51-A08	JN848654.1
2011	Thailand	PIN_0311_US10/14-G09	JN848648.1
2011	Thailand	PIN_S0211_US8/79-G04	JN848646.1
2011	Thailand	KPS1_0111-9_US8/9-4_B08	JN848641.1
2011	Thailand	KPS1_0111-9_US8/9-3_A08	JN848640.1
2011	Thailand	KPS1_0111-9_US8/9-1_G07	JN848638.1
2011	Thailand	KPS1_0111-7_US8/7-6_F07	JN848637.1
2011	Thailand	KPS1_0111-1_US8/1-4_A06	JN848636.1
2011	Thailand	NA/CAM/C182/2011	KF698645.1
2012	Thailand	NA/TH/PBI096/2012	MN507828.1
2012	Thailand	NA/TH/HDY233/2012	MN507825.1
2012	Thailand	Prevac_US	KC174334.1
2012	Thailand	HP/TH/YST036/2012	KF844292.1
2012	Thailand	HP/TH/YST035/2012	KF844291.1
2012	Thailand	HP/TH/NPT017/2012	KF844275.1
2012	Thailand	HP/TH/LRI112/2012	KF844271.1
2012	Thailand	HP/TH/LPG030/2012	KF844270.1
2012	Thailand	HP/TH/LEI122/2012	KF844268.1
2012	Thailand	HP/TH/LEI113/2012	KF844267.1
2012	Thailand	HP/TH/CTI089/2012	KF844263.1
2012	Thailand	HP/TH/CTI048/2012	KF844262.1
2012	Thailand	HP/TH/CPM144/2012	KF844261.1
2012	Thailand	HP/TH/CPM141/2012	KF844260.1
2012	Thailand	NA/TH/SPB210/2012	KF698700.1
2012	Thailand	NA/TH/SPB043/2012	KF698699.1
2012	Thailand	NA/TH/SKA233/2012	KF698695.1
2012	Thailand	NA/TH/SKW194/2012	KF698685.1
2012	Thailand	NA/TH/RBR131/2012	KF698684.1
2012	Thailand	NA/TH/YST025/2012	KF698674.1
2012	Thailand	NA/TH/NPT016/2012	KF698666.1
2012	Thailand	NA/TH/NKI119/2012	KF698664.1
2012	Thailand	NA/TH/CPM139/2012	KF698657.1
2012	Thailand	NA/TH/CPM005/2012	KF698656.1
2012	Thailand	NA/TH/ATG128/2012	KF698653.1
2013	Thailand	NA/TH/TRD018/2013	MN507829.1
2013	Thailand	HP/TH/SRB005/2013	KF844288.1
2013	Thailand	HP/TH/CCO034/2013	KF844257.1
2013	Thailand	HP/TH/CCO033/2013	KF844256.1
2013	Thailand	HP/TH/CBI002/2013	KF844255.1
2013	Thailand	NA/TH/TRT018/2013	KF698701.1
2013	Thailand	NA/TH/CNT040/2013	KF698689.1
2013	Thailand	NA/TH/CNT039/2013	KF698688.1
2013	Thailand	NA/TH/PBI073/2013	KF698668.1
2013	Thailand	NA/TH/CTI009/2013	KF698658.1
2013	Thailand	NA/TH/CBI001/2013	KF698654.1
2013	Thailand	NA/TH/ATG008/2013	KF698652.1
2013	Thailand	NA/CAM/C064/2013	KF698644.1
2014	Thailand	AS1211US_15/40-4	KJ954283.1
2014	Thailand	AS1211US_15/42-2	KJ954282.1
2014	Thailand	AS1211US_15/42-1	KJ954281.1
2014	Thailand	AN1211US_15/41-4	KJ954280.1
2014	Thailand	AG1211US_15/39-4	KJ954279.1
2014	Thailand	AF1211US_15/38-1	KJ954278.1
2014	Thailand	AG1211US_15/39-2	KJ954277.1
2014	Thailand	AN1211US_15/41-2	KJ954276.1
2014	Thailand	AF1211US_15/38-4	KJ954275.1
2014	Thailand	AS1211US_15/40-2	KJ954274.1
2014	Thailand	AS1211US_15/40-1	KJ954273.1
2014	Thailand	AS1211US_15/42-4	KJ954272.1
2014	Thailand	AN1211US_15/41-3	KJ954271.1
2014	Thailand	AS1211US_15/42-3	KJ954270.1
2014	Thailand	AF1211US_15/38-2	KJ954269.1
2014	Thailand	AS1211US_15/40-3	KJ954268.1
2014	Thailand	AG1211US_15/39-1	KJ954267.1
2014	Thailand	AF1211US_15/38-3	KJ954265.1
2014	Thailand	AG1210US_7.75-D04	KJ954264.1
2014	Thailand	AS1111_US_13/30	KJ954260.1
2014	Thailand	AS1111_US_12/38	KJ954259.1
2014	Thailand	AF1111_US_15/4-G09	KJ954258.1
2014	Thailand	AS1111_US_15/1-A07	KJ954257.1
2014	Thailand	AN1111_US_15/3-H08	KJ954253.1
2014	Thailand	AN1111_US_15/3-A08	KJ954249.1
2014	Thailand	AG1111_US_15/2-D08	KJ954248.1
2014	Thailand	AS1111_US_15/1-E07	KJ954246.1
2014	Thailand	AN0911_US_14/38-F10	KJ954245.1
2014	Thailand	AG0911_US_14/34-F08	KJ954242.1
2014	Thailand	AS0911_US_14/36-G09	KJ954240.1
2014	Thailand	AF0612 US16/74-B01	KJ954230.1
2014	Thailand	AF0612 US16/74-D12	KJ954229.1
2014	Thailand	AN0612 US16/71-G11	KJ954227.1
2014	Thailand	AS0612 US16/73-A01	KJ954224.1
2014	Thailand	AS0611_US_12/13-A04	KJ954222.1
2014	Thailand	AG0611_US_12/16-E12	KJ954219.1
2014	Thailand	AN0611_US_12/19-F12	KJ954216.1
2014	Thailand	AF0611_US_12/22-C06	KJ954214.1
2014	Thailand	AN0611_US_12/19-C05	KJ954211.1
2014	Thailand	AF0511_US_3.63-4	KJ954210.1
2014	Thailand	AS0511_US_3.38-2	KJ954208.1
2014	Thailand	AF0511_US_6354	KJ954204.1
2014	Thailand	AF0312_US_16-1-B02	KJ954203.1
2014	Thailand	AG0312_US_16/2-G11	KJ954202.1
2014	Thailand	AG0312_US_16/2-A12	KJ954200.1
2014	Thailand	AF0312_US_16/1-H03	KJ954197.1
2014	Thailand	AS0312_US_16/3-E12	KJ954196.1
2014	Thailand	AF0312_US_16/1-F01	KJ954193.1
2014	Thailand	AG0312_US_16/2-D12	KJ954191.1
2014	Thailand	AS0311_US_9/60-H04	KJ954190.1
2014	Thailand	AN0311_US_9/65-F05	KJ954189.1
2014	Thailand	AS0311_US_9/60-C04	KJ954188.1
2014	Thailand	AG0311_US_9/70-A07	KJ954187.1
2014	Thailand	AG0311_US_9/70-H06	KJ954186.1
2014	Thailand	AS0311_US_9/60-F04	KJ954185.1
2014	Thailand	AN0311_US_9/65-E05	KJ954182.1
2014	Thailand	AN0311_US_9/65-A05	KJ954178.1
2014	Thailand	AG1211US_15/39-3	KJ954266.1
2014	Thailand	AS1210US_7.71-D03	KJ954263.1
2014	Thailand	AF1111_US_15/4-H09	KJ954256.1
2014	Thailand	AS1111_US_15/1-G07	KJ954255.1
2014	Thailand	AS1111_US_15/1-F07	KJ954254.1
2014	Thailand	AG1111_US_15/2-E08	KJ954252.1
2014	Thailand	AF1111_US_15/4-D09	KJ954251.1
2014	Thailand	AS1111_US_15/1-H07	KJ954250.1
2014	Thailand	AG1111_US_15/2-B08	KJ954247.1
2014	Thailand	AN0911_US_14/38-E10	KJ954244.1
2014	Thailand	AN0911_US_14/38-H10	KJ954243.1
2014	Thailand	AG0911_US_14/35-C09	KJ954241.1
2014	Thailand	AG0911_US_14/34-G08	KJ954239.1
2014	Thailand	AS0911_US_14/36-E09	KJ954238.1
2014	Thailand	AG0911_US_14/34-E08	KJ954237.1
2014	Thailand	AG0911_US_14/34-H08	KJ954236.1
2014	Thailand	AG0911_US_14/35-A09	KJ954235.1
2014	Thailand	AG0911_US_14/35-D09	KJ954234.1
2014	Thailand	AS0911_US_14/37-A10	KJ954233.1
2014	Thailand	AS0911_US_14/36-F09	KJ954232.1
2014	Thailand	AG0612 US16/72-H11	KJ954231.1
2014	Thailand	AF0612 US16/74-C12	KJ954228.1
2014	Thailand	AN0612 US16/71-F11	KJ954226.1
2014	Thailand	AN0612 US16/71-E11	KJ954225.1
2014	Thailand	AS0612 US16/73-A12	KJ954223.1
2014	Thailand	AS0611_US_12/13-C04	KJ954221.1
2014	Thailand	AS0611_US_12/13-H03	KJ954218.1
2014	Thailand	AG0611_US_12/16-A05	KJ954217.1
2014	Thailand	AG0611_US_12/16-D12	KJ954215.1
2014	Thailand	AF0611_US_12/22-B06	KJ954213.1
2014	Thailand	AG0611_US_12/16-G04	KJ954212.1
2014	Thailand	AF0511_US_3.63-1	KJ954209.1
2014	Thailand	AS0511_US_3.38-1	KJ954207.1
2014	Thailand	AS0511_US_3852	KJ954206.1
2014	Thailand	AS0511_US_3851	KJ954205.1
2014	Thailand	AF0312_US_16/1-H01	KJ954201.1
2014	Thailand	AG0312_US_16/2-C12	KJ954199.1
2014	Thailand	AG0312_US_16/2-G04	KJ954198.1
2014	Thailand	AG0312_US_16/2-H11	KJ954195.1
2014	Thailand	AG0312_US_16/2-B12	KJ954194.1
2014	Thailand	AF0312_US_16/1-G01	KJ954192.1
2014	Thailand	AG0311_US_9/70-F06	KJ954184.1
2014	Thailand	AG0311_US_9/70-C06	KJ954183.1
2014	Thailand	AS0311_US_9/65-D05	KJ954181.1
2014	Thailand	AG0311_US_9/70-H05	KJ954180.1
2014	Thailand	AG0311_US_9/70-G06	KJ954179.1
2014	Thailand	AS0311_US_9/60-G04	KJ954177.1
2014	Thailand	AN0311_US_9/65-B05	KJ954176.1
2014	Thailand	AG0311_US_9/70-B07	KJ954175.1
2014	Thailand	AG0311_US_9/70-E06	KJ954174.1
2014	Thailand	AG0311_US_9/70-G05	KJ954173.1
2015	Thailand	NA/TH/S001/2015	MN507826.1
2016	Thailand	NA/TH/E001/2016	MN507823.1
2016	Thailand	VCT_16CB02	MZ700336.1
2019	Thailand	19CMU-10	OL348220.1
2019	Thailand	19CMU-06	OL348216.1
2019	Thailand	19CMU-03	OL348215.1
2019	Thailand	19CMU-01	OL348214.1
1993	USA	ATCC VR-2332	U87392
1999	USA	MLV RespPRRS/Repro	AF159149
2007	USA	VR2332	EF536003
2008	USA	NADC30	JN654459
2014	USA	IA/2014/NADC34	MF326985
1996	China	CH-1a	AY032626
2000	China	BJ-4	AF331831
2006	China	JXA1	EF112445
2022	China	CH-HNPY-01/2022	OP716076.1
2023	China	GXN32	PP339732.1
2011	Myanmar	HP/MYANMAR/0411AM/2011	MF991925.1
2011	Myanmar	HP/MYANMAR/2510AM/2011	MF991924.1
2011	Myanmar	HP/MYANMAR/0204AM2/2011	MF991923.1
2011	Myanmar	HP/MYANMAR/0204AM1/2011	MF991922.1
2011	Myanmar	HP/MYANMAR/1908AM/2011	MF991921.1
2010	Laos	BH58/10	JN626287.1
2011	Laos	NA/LAO/L167/2011	KF698648.1
2011	Laos	NA/LAO/L142/2011	KF698647.1
2012	Laos	NA/LAO/L232/2012	KF698649.1
2007	Viet Nam	SRV07	JX512910
2009	Viet Nam	BCL-PS 100	GU187014
2015	Viet Nam	HUA/HP38	KX424882
2021	Viet Nam	VNUA/PRRSV/PT2/21	OR800813
2023	Viet Nam	VNUA/PRRSV/TB1/23	OR800840
