# Supplementary material for: Genetic variation and recombination analysis of the GP5 gene of the porcine reproductive and respiratory syndrome virus in Thailand
Source: Front Vet Sci. 2024 Aug 8;11:1444040. doi: 10.3389/fvets.2024.1444040 (PMC11340500; doi:10.3389/fvets.2024.1444040)
Supplement: Supplementary file 2 [file Table_2.xlsx]

## Sheet: PRRSV-1
Table S2. Reference information for the GP5 sequence of 83 PRRSV-1 strains
Year	Area	Strain	Genbank
			Accession number
2001	Thailand	01CB1	AY297119.1
2001	Thailand	01RB1	AY297120.1
2002	Thailand	02BR1	AY297121.1
2002	Thailand	02CB12	AY297122.1
2002	Thailand	02SB2	AY297123.1
2002	Thailand	02SB3	FJ908074.1
2003	Thailand	03RB1	AY297124.1
2008	Thailand	EU/TH/LRI011/2008	KF698634.1
2008	Thailand	08NP103	FJ908075.1
2008	Thailand	08NP144	FJ908076.1
2010	Thailand	AN0708EU_2	JQ040771.1
2010	Thailand	AF0808EU_1	JQ040770.1
2010	Thailand	AF708EU_1	JQ040768.1
2010	Thailand	AG07EU4.42-2	JQ040749.1
2010	Thailand	AS04EU2.43-3	JQ040720.1
2010	Thailand	1PRRN1H10EU	JN002362.1
2010	Thailand	1AF10EU	JN002361.1
2010	Thailand	1PCN1H10EU	JN002356.1
2010	Thailand	2AG10EU	JN002354.1
2010	Thailand	1KPSN1H10EU	JN002349.1
2010	Thailand	1KPSN2S10EU	JN002334.1
2010	Thailand	AF04EU2.58-3	JQ040733.1
2010	Thailand	UD1210EU23/1	JX183115.1
2010	Thailand	AG04EU2.51-3	JQ040727.1
2010	Thailand	1VV0410EU	JN002333.1
2010	Thailand	1AS10EU	JN002327.1
2010	Thailand	UD1210EU23/3	JX183122.1
2010	Thailand	SCP1210EU7/79-A07	JX183113.1
2010	Thailand	3VC10EU	JN002346.1
2010	Thailand	1PSN2S10EU	JN002331.1
2010	Thailand	AN06EU4.20-1	JQ040736.1
2011	Thailand	EU/TH/PLK048/2011	KF698637.1
2011	Thailand	STS0611_EU12/25-B12	JN848630.1
2011	Thailand	PCW_0611_EU12/27-D12	JN848626.1
2011	Thailand	PIN_S0311_EU10/13-G05	JN848624.1
2011	Thailand	JR_S0311_EU9/13-D05	JN848622.1
2011	Thailand	AKE_S0311_EU10/6-B06	JN848620.1
2011	Thailand	SCP0311EU3/2	JX183128.1
2011	Thailand	FDT0111EU1/1	JX183126.1
2011	Thailand	EU/TH/PRI131/2011	KF698638.1
2011	Thailand	JR_S0311_EU9/13-C05	JN848621.1
2011	Thailand	NV_S0211_EU8/81-A03	JN848606.1
2011	Thailand	SV_S0211_8/76-C09	JN848614.1
2012	Thailand	AS1109_13EU	KC174333.1
2012	Thailand	AN1109_912EU	KC174332.1
2012	Thailand	Prevac_EU2	KC174331.1
2012	Thailand	Prevac_EU1	KC174330.1
2012	Thailand	EU/TH/RBR135/2012	KF698639.1
2013	Thailand	EU/TH/CBI025/2013	KF698631.1
2014	Thailand	AS1210_EU_7.71-D06	KJ954172.1
2014	Thailand	AG1210_EU_7.66-G06	KJ954171.1
2014	Thailand	AN0611_EU_12/19-E10	KJ954150.1
2014	Thailand	AF0311_EU_5/71-D04	KJ954149.1
2014	Thailand	AS0311_EU_3/07-05	KJ954148.1
2014	Thailand	AN0311_EU_2/708	KJ954147.1
2014	Thailand	AF0311_EU_9/77-H05	KJ954146.1
2019	Thailand	19CMU-09	OL348219.1
2019	Thailand	19CMU-08	OL348218.1
2019	Thailand	19CMU-07	OL348217.1
1991	Netherlands	Lelystad virus	M96262.2
1999	Netherlands	MLV-DV	KJ127878
1992	Belgium	BE_92V058	MW448197
1996	Belgium	96V198	MK876228
2003	USA	EuroPRRSV	AY366525
2007	Belarus	Lena	JF802085
2009	Spain	Amervac PRRS	GU067771
2013	Russia	WestSib13	KX668221
2014	Germany	DE14-3073_P85	MK024324
2016	Hungary	HU19401/2016	MH463457
2019	South Korea	JBNU-19-E01	MW847781
2022	Austria	AUT22-97	OP627116
2003	China	HK3	KF287129
2006	China	BJEU06-1	GU047344
2011	China	NVDC-FJ	KC492506
2014	China	HLJB1	KT224385
2018	China	KZ2018	MN550991
2020	China	TZJ637	OP566683
2016	Viet Nam	EuroViet-01	MG251834
2021	Viet Nam	PRRS-EU-VN01	OR135689
2022	Viet Nam	PRRS-EU-VN11	OR135699
2022	Viet Nam	VNUA/PRRSV/HY4/22	OR800828
2023	Viet Nam	PRRS-EU-VN18	OR135706
2023	Viet Nam	VNUA/PRRSV/HY1/21	OM860456

## Sheet: PRRSV-2
Table S2. Reference information for the GP5 sequence of 83 PRRSV-2 strains
Year	Area	Strain	Genbank
			Accession number
2003	Thailand	02SP3	AY297118.1
2003	Thailand	02SP2	AY297117.1
2003	Thailand	02PB1	AY297116.1
2003	Thailand	02KK1	AY297115.1
2003	Thailand	02CB13	AY297114.1
2003	Thailand	01UD6	AY297113.1
2003	Thailand	01NP1	AY297112.1
2003	Thailand	00CS1	AY297111.1
2005	Thailand	01NP1.2	DQ056373.1
2008	Thailand	NA/TH/NMA031/2008	KF698665.1
2008	Thailand	NA/CAM/C008/2008	KF698641.1
2008	Thailand	NA/TH/UBN022/2008	KF698702.1
2009	Thailand	08RB160	FJ908082.1
2009	Thailand	07NP4	FJ908077.1
2009	Thailand	NA/TH/NMA013/2009	KF698681.1
2010	Thailand	UD1210US/61-E03	JN255827.1
2010	Thailand	AUI10US	JN002301.1
2010	Thailand	FDT10US-2-3	JN255836.1
2010	Thailand	HP/TH/CMI025/2010	MN507833.1
2010	Thailand	HUA10US	JN002296.1
2010	Thailand	PCN2S10US	JN002287.1
2010	Thailand	SW10US	JN002316.1
2010	Thailand	UDT0810US_5/28-165	JN255824.1
2010	Thailand	HP/Thailand/19500LL/2010	KF735060.1
2010	Thailand	UD1210US-25-1	JN255833.1
2011	Thailand	NA/TH/KKN036/2011	KF698659.1
2011	Thailand	HP/TH/KKN081/2011	KF844265.1
2011	Thailand	NA/TH/KKN080/2011	KF698660.1
2011	Thailand	STH_S0711_US13/31-A10	JN848692.1
2011	Thailand	AN_S0311_US10/51-B08	JN848655.1
2011	Thailand	DRR_0311_US10/50-H07	JN848656.1
2011	Thailand	HP/TH/BRM227/2011	KF844253.1
2011	Thailand	NA/TH/CMI014/2011	MN507824.1
2011	Thailand	PIN_0311_US10/14-H09	JN848649.1
2011	Thailand	WC_0711_US13/46-C09	JN848710.1
2012	Thailand	NA/TH/CPM005/2012	KF698656.1
2012	Thailand	HP/TH/CPM141/2012	KF844260.1
2012	Thailand	NA/TH/ATG128/2012	KF698653.1
2012	Thailand	NA/TH/SKA233/2012	KF698695.1
2012	Thailand	Prevac_US	KC174334.1
2013	Thailand	NA/CAM/C064/2013	KF698644.1
2013	Thailand	NA/TH/TRD018/2013	MN507829.1
2013	Thailand	HP/TH/CCO034/2013	KF844257.1
2013	Thailand	NA/TH/TRT018/2013	KF698701.1
2013	Thailand	NA/TH/CBI001/2013	KF698654.1
2014	Thailand	AG0911_US_14/34-F08	KJ954242.1
2014	Thailand	AF1211US_15/38-1	KJ954278.1
2014	Thailand	AG0311_US_9/70-A07	KJ954187.1
2014	Thailand	AN0311_US_9/65-A05	KJ954178.1
2014	Thailand	AN1211US_15/41-4	KJ954280.1
2014	Thailand	AS0311_US_9/60-C04	KJ954188.1
2014	Thailand	AS1211US_15/42-4	KJ954272.1
2015	Thailand	NA/TH/S001/2015	MN507826.1
2016	Thailand	NA/TH/E001/2016	MN507823.1
2016	Thailand	VCT_16CB02	MZ700336.1
2019	Thailand	19CMU-10	OL348220.1
2019	Thailand	19CMU-06	OL348216.1
2019	Thailand	19CMU-03	OL348215.1
2019	Thailand	19CMU-01	OL348214.1
1993	USA	ATCC VR-2332	U87392
1999	USA	MLV RespPRRS/Repro	AF159149
2007	USA	VR2332	EF536003
2008	USA	NADC30	JN654459
2014	USA	IA/2014/NADC34	MF326985
1996	China	CH-1a	AY032626
2000	China	BJ-4	AF331831
2006	China	JXA1	EF112445
2022	China	CH-HNPY-01/2022	OP716076.1
2023	China	GXN32	PP339732.1
2011	Myanmar	HP/MYANMAR/0411AM/2011	MF991925.1
2011	Myanmar	HP/MYANMAR/2510AM/2011	MF991924.1
2011	Myanmar	HP/MYANMAR/0204AM2/2011	MF991923.1
2011	Myanmar	HP/MYANMAR/0204AM1/2011	MF991922.1
2011	Myanmar	HP/MYANMAR/1908AM/2011	MF991921.1
2010	Laos	BH58/10	JN626287.1
2011	Laos	NA/LAO/L167/2011	KF698648.1
2011	Laos	NA/LAO/L142/2011	KF698647.1
2012	Laos	NA/LAO/L232/2012	KF698649.1
2007	Viet Nam	SRV07	JX512910
2009	Viet Nam	BCL-PS 100	GU187014
2015	Viet Nam	HUA/HP38	KX424882
2021	Viet Nam	VNUA/PRRSV/PT2/21	OR800813
2023	Viet Nam	VNUA/PRRSV/TB1/23	OR800840
